# Supplementary material for: Post-Flood Impacts on Occurrence and Distribution of Mycotoxin-Producing Aspergilli from the Sections Circumdati, Flavi, and Nigri in Indoor Environment
Source: J Fungi (Basel). 2020 Nov 12;6(4):282. doi: 10.3390/jof6040282 (PMC7711759; doi:10.3390/jof6040282)
Supplement: Supplementary file 1 [file jof-06-00282-s001.zip]

Archive with 5 entries (5 files):
- Supplementary Materials/Figure S1.pdf
- Supplementary Materials/Figure S2.pdf
- Supplementary Materials/Figure S3.pdf
- Supplementary Materials/Figures S4S5S6.docx
- Supplementary Materials/Table S1toS9_final.docx
